# Supplementary material for: Impacts of Harvesting Activities on the Structure of the Intertidal Macrobenthic Community on Lvhua Island, China
Source: Biology (Basel). 2025 Oct 20;14(10):1447. doi: 10.3390/biology14101447 (PMC12561447; doi:10.3390/biology14101447)
Supplement: Supplementary file 1 [file biology-14-01447-s001.zip]

Archive with 4 entries (4 files):
- File S1:supplementary material(Formulas).pdf
- Supplementary Material (Table S3).pdf
- Supplementary Material(TableS1).xlsx
- Supplementary Material(TableS2).xlsx
