# Supplementary material for: Impacts of Harvesting Activities on the Structure of the Intertidal Macrobenthic Community on Lvhua Island, China
Source: Biology (Basel). 2025 Oct 20;14(10):1447. doi: 10.3390/biology14101447 (PMC12561447; doi:10.3390/biology14101447)
Supplement: Supplementary file 1 [file biology-14-01447-s001.zip › Supplementary Material(TableS1).xlsx]

## Sheet: Sheet1
	Table S1:Site characterization of the intertidal sampling stations on Lvhua Island.
	site	substrate type	slope	distance to anthropogenic infrastructure（km）	the frequency of human harvesting activities
	HD1	Rocky	gentle	0	12
	HD2	Rocky（Close to the sandy）	Steep	0.2	8
	MD1	Rocky（Close to the sandy）	Steep	0.8	15
	MD2	Rocky	Steep	0.4	14
	MD3	Rocky	Steep	0.05	8
	LD1	Rocky	Steep	1.8	0
	LD2	Rocky	Steep	2.1	4
