# Supplementary material for: Impacts of Harvesting Activities on the Structure of the Intertidal Macrobenthic Community on Lvhua Island, China
Source: Biology (Basel). 2025 Oct 20;14(10):1447. doi: 10.3390/biology14101447 (PMC12561447; doi:10.3390/biology14101447)
Supplement: Supplementary file 1 [file biology-14-01447-s001.zip › Supplementary Material(TableS2).xlsx]

## Sheet: Sheet1
Table S2:Functional Traits for Macrobenthic Species
species	Size1	Size2	Size3	Size4	Feed1	Feed2	Feed3	Feed4	X1	X2	X3	X4	L1	L2	L3	Y1	Y2	Y3	H1	H2	H3	A1	A2	A3
Actinia equina	0	0.96	0.04	0	1	0	0	0	1	0	0	0	1	0	0	1	0	0	1	0	0	1	0	0
Acanthochitona rubrolineatus	0.12	0.875	0	0	0	1	0	0	0	1	0	0	0	1	0	0	1	0	1	0	0	0	1	0
Tetraclita japonica	0	0.9	0.0833333	0.0166667	0	1	0	0	0	0	1	0	1	0	0	1	0	0	0	1	0	1	0	0
Septifer virgatus	0	0.133333	0.6	0.266667	0	0	1	0	0	0	1	0	1	0	0	1	0	0	1	0	0	1	0	0
Mytilus galloprovincialis	0	0.324324	0.675676	0	0	0	1	0	0	0	1	0	1	0	0	1	0	0	1	0	0	1	0	0
Thais clavigera	0.0967742	0.846774	0.0564516	0	1	0	0	0	1	0	0	0	0	1	0	0	0	1	0	1	0	0	0	1
Anthocidaris crassispina	0	0.428571	0.428571	0.142857	0	1	0	0	0	1	0	0	0	1	0	0	1	0	1	0	0	0	1	0
Anthopleura xanthogrammica	0.1	0.9	0	0	1	0	0	0	1	0	0	0	1	0	0	1	0	0	1	0	0	1	0	0
Cantharus cecillei	0.0695652	0.791304	0.13913	0	0	0	0	1	0	0	0	1	0	1	0	0	0	1	0	1	0	0	1	0
Turbo petholatus	0	0	0.177419	0.822581	0	1	0	0	0	1	0	0	0	1	0	0	0	1	1	0	0	0	1	0
Chlorostoma rustica	0.00578035	0.99422	0	0	0	1	0	0	0	1	0	0	0	1	0	0	0	1	1	0	0	0	1	0
Chicoreus asianus	0	0	0.333333	0.666667	0	0	1	0	0	1	0	0	0	0	1	0	0	1	0	0	1	0	1	0
Thais luteostoma	0.0175439	0.175439	0.807018	0	1	0	0	0	1	0	0	0	0	1	0	0	0	1	0	1	0	0	0	1
Chlorostoma nigerrima	0	1	0	0	0	1	0	0	0	1	0	0	0	1	0	0	0	1	0	1	0	0	1	0
Lepas anatifera anatifera	0	1	0	0	0	0	1	0	0	0	1	0	1	0	0	1	0	0	1	0	0	1	0	0
Serpulorbis imbricata	0	0	0.75	0.25	0	0	1	0	0	0	1	0	1	0	0	1	0	0	1	0	0	1	0	0
Monodonta labio	0	1	0	0	0	1	0	0	0	1	0	0	0	1	0	0	0	1	0	0	1	0	0	1
Cellana toreuma	0	0.428571	0.571429	0	0	1	0	0	0	1	0	0	1	0	0	0	0	1	0	0	1	0	1	0
Glauconome corrugata	0	0.5	0.5	0	0	0	1	0	0	0	1	0	0	0	1	1	0	0	0	1	0	1	0	0
Lithophaga zitteliana	0.166667	0.833333	0	0	0	0	1	0	0	0	1	0	0	0	1	1	0	0	0	1	0	0	1	0
Mytilus coruscus	0	0	1	0	0	0	1	0	0	0	1	0	1	0	0	1	0	0	1	0	0	1	0	0
Tetraclita squamosa squamosa	0	0.333333	0.666667	0	0	0	1	0	0	0	1	0	1	0	0	1	0	0	0	1	0	1	0	0
Homoiodoris	0	1	0	0	0	1	0	0	0	1	0	0	0	0	1	0	0	1	0	1	0	0	1	0
Modiolus comptus	0	0.666667	0.333333	0	0	0	1	0	0	0	1	0	1	0	0	1	0	0	1	0	0	1	0	0
Gyrineum natator	0	0	1	0	0	0	1	0	0	1	0	0	0	1	0	0	0	1	0	0	1	0	0	1
Ostrea	0	0	0	1	0	0	1	0	0	0	1	0	1	0	0	1	0	0	1	0	0	1	0	0
